# Supplementary material for: Cohesive Energy Densities Versus Internal Pressures of Near and Supercritical Fluids
Source: Molecules. 2019 Mar 8;24(5):961. doi: 10.3390/molecules24050961 (PMC6429217; doi:10.3390/molecules24050961)
Supplement: Supplementary file 1 [file molecules-24-00961-s001.zip]

Archive with 1 entries (1 files):
- molecules-453526-supplementary.xls
