# Supplementary material for: Cohesive Energy Densities Versus Internal Pressures of Near and Supercritical Fluids
Source: Molecules. 2019 Mar 8;24(5):961. doi: 10.3390/molecules24050961 (PMC6429217; doi:10.3390/molecules24050961)
Supplement: Supplementary file 1 [file molecules-24-00961-s001.zip › molecules-453526-supplementary.xls]

## Sheet: Introduction
Supplementary Information to the paper
Cohesive energy densities versus internal pressures of near- and supercritical fluids
Molecules - Special Issue on Supercritical Fluids and Green Chemistry
Manuscript No. molecules-453526
This file contains the calculated values needed to construct the plots in Figures 1-4 in the paper.
The pure-component data calculated with the ThermoFluids software package are listed on the sheets named Water through Pentane.
The five subsequent sheets compile the individual property values:
	cbyPint	ratio of cohesive energy density to internal pressure
	COHEND	cohesive energy density
	SOLPAR	solubility parameter
	Pint	internal pressure
	dPbydTV	thermal pressure coefficient

## Sheet: Water
Water
Molecules - Special Issue "Supercritical Fluids and Green Chemistry"
Critical data and triple point temperature from ThermoFluids
	Tc =	647.096	K
	Pc =	22.064	MPa
	Tt =	273.16	K	Ttr =	0.422132
	Pt =	611.655	Pa
Tr	Pr	T / K	P / MPa	r / kg.m-3	r / mol.dm-3	v / cm3.mol-1		u0 / J.mol-1	u / J.mol-1	u0-u / J.mol-1	COHEND / J.cm-3	SOLPAR / (J.cm-3)1/2	(dP/dT)V / MPa.K-1	Pint / MPa	COHEND/Pint
0.45	0.45	291.193	9.9288	1003.08	55.6786	17.9602		43248.4	1354.51	41893.9	2332.6	48.297	0.447061	120.252	19.3975
0.5	0.5	323.548	11.032	992.567	55.0952	18.1504		44067.6	3771.81	40295.8	2220.11	47.118	1.06959	335.031	6.62657
0.55	0.55	355.903	12.1352	975.397	54.1421	18.4699		44892.6	6191.57	38701.1	2095.36	45.7751	1.43464	498.457	4.20369
0.6	0.6	388.258	13.2384	953.302	52.9157	18.898		45725	8621.33	37103.6	1963.36	44.3099	1.62134	616.258	3.18595
0.65	0.65	420.612	14.3416	926.963	51.4537	19.435		46565.8	11071.7	35494.1	1826.3	42.7353	1.68235	693.274	2.63431
0.7	0.7	452.967	15.4448	896.506	49.7631	20.0952		47416.1	13557.3	33858.7	1684.91	41.0477	1.65466	734.061	2.29533
0.75	0.75	485.322	16.548	861.599	47.8255	20.9094		48276.5	16098.2	32178.4	1538.95	39.2294	1.56377	742.386	2.07297
0.8	0.8	517.677	17.6512	821.368	45.5923	21.9335		49147.8	18722.3	30425.5	1387.17	37.2447	1.4266	720.866	1.92431
0.85	0.85	550.032	18.7544	774.034	42.9649	23.2748		50030.3	21475	28555.3	1226.88	35.0268	1.25319	670.54	1.82968
0.9	0.9	582.386	19.8576	715.788	39.7318	25.1688		50924.3	24443.3	26480.9	1052.13	32.4366	1.04659	589.661	1.7843
0.95	0.95	614.741	20.9608	635.983	35.302	28.327		51830	27859.7	23970.3	846.198	29.0895	0.796662	468.78	1.80511
0.96	0.96	621.212	21.1814	614.716	34.1215	29.307		52012.6	28655	23357.6	796.996	28.2311	0.737688	437.079	1.82346
0.97	0.97	627.683	21.4021	589.924	32.7454	30.5387		52195.7	29524.7	22671	742.369	27.2465	0.672882	400.955	1.8515
0.98	0.98	634.154	21.6227	559.246	31.0425	32.2139		52379.2	30518.1	21861.2	678.625	26.0504	0.598189	357.721	1.89708
0.99	0.99	640.625	21.8434	516.013	28.6427	34.9129		52563.3	31772.3	20791	595.512	24.4031	0.503472	300.693	1.98046
1	1	647.096	22.064	322	17.8735	55.9487		52747.8	36314.4	16433.4	293.722	17.1383	0.267306	150.909	1.94635
1.01	1.01	653.567	22.2846	170.581	9.4686	105.612		52932.8	42367.3	10565.5	100.04	10.002	0.151874	76.9755	1.29964
1.02	1.02	660.038	22.5053	151.964	8.43516	118.551		53118.3	43680	9438.3	79.6136	8.92265	0.131401	64.2246	1.23961
1.03	1.03	666.509	22.7259	140.966	7.82469	127.801		53304.3	44612.5	8691.86	68.0112	8.24689	0.11885	56.4884	1.20398
1.04	1.04	672.98	22.9466	133.255	7.3967	135.195		53490.8	45365.7	8125.14	60.0993	7.75237	0.109818	50.9589	1.17937
1.05	1.05	679.451	23.1672	127.39	7.07113	141.42		53677.8	46011.2	7666.69	54.2121	7.36289	0.102817	46.6922	1.16105
1.1	1.1	711.806	24.2704	110.297	6.12235	163.336		54620.3	48449.7	6170.62	37.7787	6.14644	0.0818565	33.9955	1.11128
1.15	1.15	744.16	25.3736	101.442	5.6308	177.595		55575.4	50292	5283.45	29.75	5.45436	0.0708244	27.3311	1.08851
1.2	1.2	776.515	26.4768	95.8075	5.31806	188.038		56543.3	51872.2	4671.11	24.8413	4.9841	0.0638523	23.1055	1.07512
1.25	1.25	808.87	27.58	91.8437	5.09804	196.154		57524.2	53309.5	4214.72	21.4868	4.63539	0.0590169	20.157	1.06597
1.3	1.3	841.225	28.6832	88.8792	4.93349	202.696		58518.2	54660.5	3857.67	19.0318	4.36254	0.0554598	17.9709	1.05903
1.35	1.35	873.58	29.7864	86.568	4.8052	208.108		59525.4	55956.8	3568.65	17.1481	4.14102	0.0527319	16.2791	1.05338
1.4	1.4	905.934	30.8896	84.711	4.70212	212.67		60546	57217.3	3328.66	15.6518	3.95623	0.0505737	14.9269	1.04856

## Sheet: Methanol
Methanol
Molecules - Special Issue "Supercritical Fluids and Green Chemistry"
Critical data and triple point temperature from ThermoFluids
	Tc =	513.38	K
	Pc =	8.21585	MPa
	Tt =	175.61	K	Ttr =	0.342067
	Pt =		Pa
Tr	Pr	T / K	P / MPa	r / kg.m-3	r / mol.dm-3	v / cm3.mol-1		u0 / J.mol-1	u / J.mol-1	u0-u / J.mol-1	COHEND / J.cm-3	SOLPAR / (J.cm-3)1/2	(dP/dT)V / MPa.K-1	Pint / MPa	COHEND/Pint
0.45	0.45	231.021	3.69713	852.28	26.5987	37.5958		-4752.84	-43249.5	38496.6	1023.96	31.9994	1.42347	325.154	3.14916
0.5	0.5	256.69	4.10793	828.359	25.8522	38.6815		-3909.76	-41371.8	37462.1	968.476	31.1204	1.21746	308.402	3.1403
0.55	0.55	282.359	4.51872	805.036	25.1243	39.8021		-3035.36	-39420.6	36385.3	914.154	30.235	1.05223	292.588	3.12437
0.6	0.6	308.028	4.92951	781.949	24.4038	40.9773		-2122.99	-37364.6	35241.6	860.028	29.3262	0.928086	280.947	3.06118
0.65	0.65	333.697	5.3403	758.459	23.6707	42.2464		-1167.05	-35172	34004.9	804.919	28.3711	0.837614	274.169	2.93585
0.7	0.7	359.366	5.7511	733.742	22.8993	43.6695		-163.26	-32813.6	32650.4	747.67	27.3436	0.768992	270.598	2.76303
0.75	0.75	385.035	6.16189	706.81	22.0588	45.3334		891.34	-30262.2	31153.6	687.21	26.2147	0.710255	267.311	2.57083
0.8	0.8	410.704	6.57268	676.387	21.1093	47.3725		1998.56	-27487.4	29485.9	622.427	24.9485	0.651263	260.903	2.38566
0.85	0.85	436.373	6.98348	640.549	19.9908	50.0229		3159.26	-24446.1	27605.4	551.854	23.4916	0.584029	247.871	2.22638
0.9	0.9	462.042	7.39427	595.747	18.5926	53.7848		4373.55	-21059.9	25433.5	472.875	21.7457	0.501896	224.502	2.10632
0.95	0.95	487.711	7.80506	532.892	16.631	60.1288		5641.01	-17126	22767	378.638	19.4586	0.394629	184.66	2.05046
0.96	0.96	492.844	7.88722	515.754	16.0961	62.1268		5900.81	-16220.7	22121.5	356.07	18.8698	0.367279	173.124	2.05673
0.97	0.97	497.978	7.96938	495.384	15.4604	64.6815		6162.7	-15239.2	21401.9	330.882	18.1902	0.335802	159.253	2.07771
0.98	0.98	503.112	8.05154	469.457	14.6512	68.2536		6426.66	-14133.4	20560.1	301.231	17.356	0.297672	141.711	2.12567
0.99	0.99	508.246	8.13369	432.519	13.4985	74.0826		6692.7	-12791.7	19484.4	263.009	16.2176	0.249078	118.459	2.22025
1	1	513.38	8.21585	281.496	8.78518	113.828		6960.8	-8796.49	15757.3	138.431	11.7657	0.148313	67.9248	2.038
1.01	1.01	518.513	8.29801	140.423	4.38246	228.182		7230.94	-2627.11	9858.06	43.2025	6.57286	0.0812278	33.8197	1.27744
1.02	1.02	523.647	8.38017	124.34	3.88052	257.697		7503.13	-1100.09	8603.22	33.385	5.77798	0.0696358	28.0844	1.18874
1.03	1.03	528.781	8.46233	114.94	3.58714	278.774		7777.35	35.7796	7741.57	27.7701	5.26973	0.0619446	24.2928	1.14314
1.04	1.04	533.915	8.54449	108.356	3.38168	295.711		8053.59	985.815	7067.77	23.9009	4.88886	0.0563486	21.5409	1.10956
1.05	1.05	539.048	8.62665	103.371	3.22609	309.973		8331.84	1821.95	6509.89	21.0015	4.58274	0.0520234	19.4165	1.08163
1.1	1.1	564.717	9.03744	89.256	2.78558	358.991		9752.88	5146.4	4606.48	12.8317	3.58214	0.0389899	12.9808	0.988512
1.15	1.15	590.386	9.44823	82.5184	2.57531	388.303		11222.6	7820.14	3402.43	8.76231	2.96012	0.0320737	9.48766	0.923548
1.2	1.2	616.055	9.85902	78.6129	2.45342	407.594		12739.5	10223.4	2516.1	6.17306	2.48456	0.0276959	7.20317	0.856993
1.25	1.25	641.724	10.2698	76.1368	2.37615	420.849		14302.3	12490.5	1811.79	4.30508	2.07487	0.0246395	5.54197	0.776814
1.3	1.3	667.393	10.6806	74.4999	2.32506	430.096		15909.4	14682.9	1226.51	2.85171	1.6887	0.0223682	4.24781	0.671338
1.35	1.35	693.062	11.0914	73.4045	2.29087	436.515		17559.7	16833.8	725.838	1.6628	1.2895	0.0206063	3.19008	0.521241
1.4	1.4	718.731	11.5022	72.6812	2.2683	440.858		19251.6	18962.8	288.79	0.655064	0.80936	0.0191961	2.29462	0.285479

## Sheet: Ethanol
Ethanol
Molecules - Special Issue "Supercritical Fluids and Green Chemistry"
Critical data and triple point temperature from ThermoFluids
	Tc =	515.37	K
	Pc =	6.29765	MPa
	Tt =	250	K	Ttr =	0.485089
	Pt =		Pa
Tr	Pr	T / K	P / MPa	r / kg.m-3	r / mol.dm-3	v / cm3.mol-1		u0 / J.mol-1	u / J.mol-1	u0-u / J.mol-1	COHEND / J.cm-3	SOLPAR / (J.cm-3)1/2	(dP/dT)V / MPa.K-1	Pint / MPa	COHEND/Pint
0.45	0.45	231.916	2.83394							0	#DIV/0!	#DIV/0!		-2.83394	#DIV/0!
0.5	0.5	257.685	3.14882	821.022	17.8218	56.1111		42587.4	703.457	41884	746.447	27.3212	1.15239	293.805	2.54062
0.55	0.55	283.453	3.4637	800.467	17.3756	57.552		44173.8	3352.35	40821.4	709.297	26.6326	1.00521	281.467	2.52
0.6	0.6	309.222	3.77859	779.472	16.9199	59.1021		45850.2	6362.65	39487.5	668.124	25.8481	0.914495	279.003	2.39468
0.65	0.65	334.99	4.09347	757.062	16.4334	60.8516		47619.2	9732.09	37887.1	622.616	24.9523	0.847706	279.88	2.22458
0.7	0.7	360.759	4.40835	732.452	15.8992	62.8962		49481.9	13428.9	36052.9	573.214	23.9419	0.786362	279.278	2.05248
0.75	0.75	386.527	4.72323	704.893	15.301	65.3553		51437.7	17418.3	34019.4	520.53	22.8151	0.721274	274.069	1.89927
0.8	0.8	412.296	5.03812	673.461	14.6187	68.4055		53485.2	21675.9	31809.3	465.011	21.5641	0.648502	262.336	1.77257
0.85	0.85	438.064	5.353	636.677	13.8202	72.3577		55622.4	26201.2	29421.2	406.608	20.1645	0.566421	242.776	1.67483
0.9	0.9	463.833	5.66788	591.473	12.839	77.8877		57846.8	31046	26800.8	344.096	18.5498	0.472936	213.695	1.61022
0.95	0.95	489.601	5.98276	528.922	11.4812	87.0987		60155.8	36429.1	23726.6	272.411	16.5049	0.359766	170.159	1.60092
0.96	0.96	494.755	6.04574	511.925	11.1123	89.9907		60627.4	37633.1	22994.4	255.52	15.985	0.332402	158.412	1.61301
0.97	0.97	499.909	6.10872	491.821	10.6759	93.669		61102.4	38921.6	22180.8	236.799	15.3883	0.302025	144.876	1.63449
0.98	0.98	505.062	6.17169	466.453	10.1252	98.7632		61580.5	40351.2	21229.4	214.952	14.6612	0.267023	128.692	1.67029
0.99	0.99	510.216	6.23467	429.634	9.326	107.227		62061.9	42085	19976.9	186.305	13.6493	0.223489	107.793	1.72835
1	1	515.37	6.29765	215.115	4.66946	214.158		62546.5	49367.9	13178.5	61.5366	7.84453	0.090959	40.5798	1.51643
1.01	1.01	520.523	6.36062	135.202	2.93481	340.738		63034.2	53871.1	9163.1	26.8919	5.18574	0.0542166	21.8604	1.23017
1.02	1.02	525.677	6.4236	122.27	2.6541	376.775		63525	55260.3	8264.7	21.9354	4.68352	0.0472221	18.4	1.19214
1.03	1.03	530.831	6.48657	114.433	2.48398	402.58		64019	56361.8	7657.21	19.0204	4.36123	0.0428377	16.253	1.17027
1.04	1.04	535.984	6.54955	108.843	2.36263	423.258		64516	57328.7	7187.32	16.981	4.1208	0.0396459	14.7	1.15516
1.05	1.05	541.138	6.61253	104.534	2.26909	440.705		65016.2	58215.7	6800.48	15.4309	3.92822	0.0371508	13.4912	1.14378
1.1	1.1	566.907	6.92741	91.6894	1.99029	502.44		67562.1	62079	5483.14	10.913	3.30349	0.0295532	9.82649	1.11057
1.15	1.15	592.675	7.24229	84.8827	1.84254	542.73		70181.7	65530.5	4651.18	8.56996	2.92745	0.0254569	7.84539	1.09236
1.2	1.2	618.444	7.55717	80.5213	1.74786	572.128		72872.3	68820.2	4052.09	7.08249	2.66129	0.0228304	6.56217	1.07929
1.25	1.25	644.212	7.87206	77.4527	1.68125	594.794		75631.5	72036.5	3594.97	6.04406	2.45847	0.0210006	5.65677	1.06846
1.3	1.3	669.981	8.18694	75.1645	1.63158	612.902		78457	75221.3	3235.67	5.27926	2.29766	0.0196626	4.98665	1.05868
1.35	1.35	695.749	8.50182	73.3863	1.59298	627.753		81346.4	78397.3	2949.16	4.69797	2.16748	0.0186544	4.47695	1.04937
1.4	1.4	721.517	8.8167	71.9597	1.56202	640.198		84297.7	81577.8	2719.87	4.24848	2.06119	0.01788	4.08405	1.04026

## Sheet: Acetone
Acetone
Molecules - Special Issue "Supercritical Fluids and Green Chemistry"
Critical data and triple point temperature from ThermoFluids
	Tc =	508.1	K
	Pc =	4.69241	MPa
	Tt =	178.5	K	Ttr =	0.351309
	Pt =		Pa
Tr	Pr	T / K	P / MPa	r / kg.m-3	r / mol.dm-3	v / cm3.mol-1		u0 / J.mol-1	u / J.mol-1	u0-u / J.mol-1	COHEND / J.cm-3	SOLPAR / (J.cm-3)1/2	(dP/dT)V / MPa.K-1	Pint / MPa	COHEND/Pint
0.45	0.45	228.645	2.11159	860.885	14.8226	67.4645		-6709.77	-39780.2	33070.5	490.191	22.1403	1.72498	392.297	1.24954
0.5	0.5	254.05	2.34621	834.326	14.3653	69.6121		-5246.61	-36785.6	31539	453.068	21.2854	1.46558	369.984	1.22456
0.55	0.55	279.455	2.58083	807.488	13.9032	71.9257		-3689.6	-33737.7	30048.1	417.766	20.4393	1.24997	346.728	1.20488
0.6	0.6	304.86	2.81545	780.027	13.4304	74.4579		-2030.45	-30617.9	28587.5	383.942	19.5944	1.0668	322.41	1.19085
0.65	0.65	330.265	3.05007	751.566	12.9404	77.2775		-263.471	-27408.6	27145.2	351.269	18.7422	0.908255	296.915	1.18306
0.7	0.7	355.67	3.28469	721.654	12.4254	80.4806		1614.41	-24093	25707.4	319.423	17.8724	0.768709	270.122	1.18251
0.75	0.75	381.075	3.51931	689.693	11.8751	84.2101		3604.12	-20653.3	24257.4	288.058	16.9723	0.644008	241.896	1.19083
0.8	0.8	406.48	3.75393	654.81	11.2744	88.6962		5704.98	-17067.9	22772.8	256.751	16.0235	0.530928	212.057	1.21076
0.85	0.85	431.885	3.98855	615.571	10.5988	94.35		7915.18	-13304.6	21219.8	224.905	14.9968	0.426743	180.315	1.24729
0.9	0.9	457.29	4.22317	569.199	9.8004	102.037		10232.2	-9303.86	19536	191.461	13.8369	0.328589	146.037	1.31104
0.95	0.95	482.695	4.45779	508.313	8.75208	114.259		12653	-4910.51	17563.5	153.717	12.3983	0.231299	107.189	1.43407
0.96	0.96	487.776	4.50472	492.521	8.48016	117.922		13149.4	-3945.87	17095.3	144.971	12.0404	0.210769	98.3032	1.47473
0.97	0.97	492.857	4.55164	474.317	8.16674	122.448		13649.7	-2927.95	16577.7	135.386	11.6355	0.189159	88.6767	1.52674
0.98	0.98	497.938	4.59856	452.125	7.78464	128.458		14154.1	-1824.94	15979	124.391	11.1531	0.165576	77.8481	1.59787
0.99	0.99	503.019	4.64549	421.451	7.2565	137.807		14662.3	-547.275	15209.6	110.369	10.5056	0.137646	64.5928	1.70868
1	1	508.1	4.69241	273.576	4.71041	212.296		15174.5	3183.86	11990.7	56.4809	7.51538	0.070004	30.8766	1.82925
1.01	1.01	513.181	4.73934	151.637	2.61087	383.013		15690.6	7739.2	7951.42	20.7602	4.55633	0.0403884	15.9872	1.29855
1.02	1.02	518.262	4.78626	135.727	2.33693	427.912		16210.6	9058.57	7152	16.7137	4.08824	0.0350377	13.3724	1.24986
1.03	1.03	523.343	4.83319	126.278	2.17424	459.931		16734.4	10109.7	6624.71	14.4037	3.79522	0.0317284	11.7716	1.22359
1.04	1.04	528.424	4.88011	119.618	2.05956	485.54		17262	11036.4	6225.53	12.8219	3.58076	0.0293521	10.6302	1.20617
1.05	1.05	533.505	4.92703	114.524	1.97186	507.135		17793.4	11890.1	5903.23	11.6404	3.4118	0.027518	9.75396	1.1934
1.1	1.1	558.91	5.16165	99.4798	1.71283	583.828		20506.2	15651.4	4854.79	8.31544	2.88365	0.0220855	7.18215	1.15779
1.15	1.15	584.315	5.39628	91.5092	1.5756	634.681		23309.7	19073.6	4236.16	6.67447	2.5835	0.0192604	5.85785	1.13941
1.2	1.2	609.72	5.6309	86.3436	1.48665	672.651		26200.7	22388.7	3812.02	5.66715	2.38058	0.0174813	5.02778	1.12717
1.25	1.25	635.125	5.86552	82.6507	1.42307	702.706		29175.9	25677.3	3498.6	4.97875	2.23131	0.0162465	4.45307	1.11805
1.3	1.3	660.53	6.10014	79.8486	1.37482	727.365		32232.2	28976.4	3255.75	4.47608	2.11567	0.0153356	4.0295	1.11083
1.35	1.35	685.935	6.33476	77.635	1.33671	748.105		35366.5	32305.5	3061.09	4.09179	2.02282	0.0146342	3.70337	1.10488
1.4	1.4	711.34	6.56938	75.8341	1.3057	765.871		38576	35675.1	2900.96	3.7878	1.94623	0.0140766	3.44387	1.09987

## Sheet: R23_fluoroform
Fluoroform (R23)
Molecules - Special Issue "Supercritical Fluids and Green Chemistry"
Critical data and triple point temperature from ThermoFluids
	Tc =	299.747	K
	Pc =	4.86902	MPa
	Tt =	158.02	K	Ttr =	0.527178
	Pt =		Pa
Tr	Pr	T / K	P / MPa	r / kg.m-3	r / mol.dm-3	v / cm3.mol-1		u0 / J.mol-1	u / J.mol-1	u0-u / J.mol-1	COHEND / J.cm-3	SOLPAR / (J.cm-3)1/2	(dP/dT)V / MPa.K-1	Pint / MPa	COHEND/Pint
0.45	0.45	134.886	2.19106							0	#DIV/0!	#DIV/0!		-2.19106	#DIV/0!
0.5	0.5	149.873	2.43451							0	#DIV/0!	#DIV/0!		-2.43451	#DIV/0!
0.55	0.55	164.861	2.67796	1535.3	21.9286	45.6026		20591.4	3676.04	16915.4	370.93	19.2595	1.91978	313.818	1.18199
0.6	0.6	179.848	2.92141	1483.67	21.1912	47.1895		21047	4927.09	16120	341.6	18.4824	1.68975	300.977	1.13497
0.65	0.65	194.835	3.16486	1429.94	20.4238	48.9625		21522.8	6196.45	15326.3	313.022	17.6924	1.46403	282.08	1.10969
0.7	0.7	209.823	3.40831	1373.54	19.6182	50.973		22019.4	7490.51	14528.9	285.031	16.8829	1.25093	259.066	1.10023
0.75	0.75	224.81	3.65176	1313.48	18.7603	53.304		22537.6	8817.65	13720	257.391	16.0434	1.05352	233.189	1.10379
0.8	0.8	239.797	3.89521	1248.07	17.8262	56.0972		23077.9	10191	12886.9	229.724	15.1567	0.871823	205.166	1.1197
0.85	0.85	254.785	4.13866	1174.32	16.7727	59.6206		23640.6	11633.4	12007.2	201.393	14.1913	0.703904	175.205	1.14947
0.9	0.9	269.772	4.38211	1086.05	15.5119	64.4665		24226	13190.8	11035.2	171.178	13.0835	0.545945	142.898	1.1979
0.95	0.95	284.759	4.62557	967.042	13.8122	72.3997		24834.4	14981.3	9853.02	136.092	11.6658	0.389073	106.167	1.28187
0.96	0.96	287.757	4.67426	935.516	13.3619	74.8395		24958.8	15396	9562.75	127.777	11.3038	0.354848	97.4357	1.3114
0.97	0.97	290.754	4.72295	898.739	12.8367	77.9019		25084.1	15847.6	9236.52	118.566	10.8888	0.31716	87.4927	1.35515
0.98	0.98	293.752	4.77164	853.023	12.1837	82.0769		25210.4	16359.3	8851.09	107.839	10.3846	0.272969	75.4135	1.42997
0.99	0.99	296.749	4.82033	787.64	11.2498	88.8902		25337.6	16996.1	8341.49	93.8403	9.68712	0.217195	59.6321	1.57365
1	1	299.747	4.86902	526.157	7.51508	133.066		25465.7	19044.8	6420.9	48.2536	6.94648	0.12547	32.7401	1.47384
1.01	1.01	302.744	4.91771	314.811	4.49643	222.399		25594.7	21228.4	4366.29	19.6327	4.43088	0.067441	15.4997	1.26665
1.02	1.02	305.742	4.9664	282.201	4.03066	248.098		25724.6	21788.3	3936.35	15.8661	3.98323	0.0589044	13.0431	1.21643
1.03	1.03	308.739	5.01509	262.982	3.75615	266.23		25855.5	22199.9	3655.61	13.731	3.70554	0.0536121	11.5371	1.19017
1.04	1.04	311.737	5.06378	249.473	3.5632	280.646		25987.3	22542.9	3444.32	12.2728	3.50326	0.0497883	10.4571	1.17364
1.05	1.05	314.734	5.11247	239.149	3.41576	292.761		26119.9	22845.5	3274.47	11.1848	3.34437	0.0468252	9.625	1.16206
1.1	1.1	329.721	5.35592	208.583	2.97918	335.663		26797	24071.9	2725.07	8.11848	2.84929	0.0380226	7.18094	1.13056
1.15	1.15	344.709	5.59937	192.237	2.74572	364.204		27496.6	25096.6	2400.04	6.58982	2.56706	0.0334363	5.92641	1.11194
1.2	1.2	359.696	5.84282	181.544	2.59298	385.657		28218.5	26044.4	2174.06	5.6373	2.3743	0.0305265	5.13743	1.0973
1.25	1.25	374.683	6.08627	173.842	2.48297	402.743		28962.2	26958.2	2004.05	4.97599	2.23069	0.0284823	4.58558	1.08514
1.3	1.3	389.671	6.32972	167.967	2.39906	416.83		29727.4	27857.5	1869.89	4.48599	2.11801	0.0269536	4.17332	1.07492
1.35	1.35	404.658	6.57317	163.309	2.33254	428.718		30513.4	28752.8	1760.58	4.10662	2.02648	0.0257612	3.8513	1.0663
1.4	1.4	419.645	6.81662	159.512	2.2783	438.923		31319.8	29650.4	1669.4	3.8034	1.95023	0.0248024	3.59159	1.05897

## Sheet: R134a
1,1,1,2-Tetrafluoroethane (R134a)
Molecules - Special Issue "Supercritical Fluids and Green Chemistry"
Critical data and triple point temperature from ThermoFluids
	Tc =	374.212	K
	Pc =	4.05928	MPa
	Tt =	169.85	K	Ttr =	0.453887
	Pt =		Pa
Tr	Pr	T / K	P / MPa	r / kg.m-3	r / mol.dm-3	v / cm3.mol-1		u0 / J.mol-1	u / J.mol-1	u0-u / J.mol-1	COHEND / J.cm-3	SOLPAR / (J.cm-3)1/2	(dP/dT)V / MPa.K-1	Pint / MPa	COHEND/Pint
0.45	0.45	168.395	1.82667							0	#DIV/0!	#DIV/0!		-1.82667	#DIV/0!
0.5	0.5	187.106	2.02964	1548.1	15.1727	65.9079		33684.4	9337.33	24347.1	369.411	19.2201	1.91482	356.245	1.03696
0.55	0.55	205.817	2.2326	1498.32	14.6848	68.0975		34747.5	11618.2	23129.3	339.649	18.4296	1.62567	332.356	1.02194
0.6	0.6	224.527	2.43557	1447.35	14.1853	70.4957		35883.7	13941.1	21942.6	311.262	17.6426	1.378	306.964	1.014
0.65	0.65	243.238	2.63853	1394.66	13.6688	73.1592		37090.7	16315.3	20775.4	283.975	16.8516	1.1639	280.465	1.01251
0.7	0.7	261.948	2.84149	1339.51	13.1283	76.1711		38366.5	18749.7	19616.8	257.536	16.0479	0.976952	253.07	1.01765
0.75	0.75	280.659	3.04446	1280.85	12.5534	79.6596		39709	21255.6	18453.4	231.654	15.2202	0.811987	224.847	1.03027
0.8	0.8	299.37	3.24742	1217.03	11.9279	83.8369		41116.6	23849.9	17266.7	205.956	14.3512	0.664682	195.738	1.0522
0.85	0.85	318.08	3.45038	1145.24	11.2243	89.0924		42587.7	26561.5	16026.3	179.884	13.4121	0.531191	165.511	1.08684
0.9	0.9	336.791	3.65335	1059.9	10.388	96.2653		44120.9	29446.1	14674.9	152.442	12.3467	0.407433	133.566	1.14132
0.95	0.95	355.501	3.85631	946.201	9.27357	107.833		45714.9	32649.6	13065.3	121.162	11.0074	0.285969	97.806	1.2388
0.96	0.96	359.243	3.89691	916.319	8.9807	111.35		46040.9	33364.6	12676.4	113.843	10.6697	0.260212	89.5827	1.27081
0.97	0.97	362.986	3.9375	881.668	8.64109	115.726		46369.3	34126.8	12242.5	105.788	10.2853	0.232935	80.6145	1.31228
0.98	0.98	366.728	3.97809	839.136	8.22424	121.592		46700	34965.1	11734.9	96.5104	9.82397	0.202946	70.448	1.36995
0.99	0.99	370.47	4.01868	779.921	7.64389	130.823		47033.1	35960.2	11072.9	84.6403	9.20001	0.167272	57.9506	1.46056
1	1	374.212	4.05928	511.945	5.01749	199.303		47368.5	38946.3	8422.18	42.2582	6.50063	0.083825	27.309	1.54741
1.01	1.01	377.954	4.09987	294.904	2.89031	345.983		47706.3	42237.8	5468.51	15.8057	3.97564	0.0457482	13.1909	1.19823
1.02	1.02	381.696	4.14046	266.218	2.60916	383.265		48046.4	43110.8	4935.53	12.8776	3.58854	0.0396073	10.9775	1.17309
1.03	1.03	385.438	4.18105	249.027	2.44067	409.723		48388.8	43797.9	4590.92	11.2049	3.34738	0.0359182	9.66319	1.15955
1.04	1.04	389.18	4.22165	236.801	2.32085	430.876		48733.5	44401	4332.52	10.0551	3.17098	0.0333135	8.74332	1.15004
1.05	1.05	392.923	4.26224	227.375	2.22846	448.739		49080.5	44955.7	4124.8	9.19196	3.03182	0.0313239	8.04563	1.14248
1.1	1.1	411.633	4.4652	199.038	1.95074	512.627		50849.9	47403.1	3446.83	6.72387	2.59304	0.0254808	6.02353	1.11627
1.15	1.15	430.344	4.66817	183.67	1.80012	555.518		52675.8	49638.7	3037.12	5.46718	2.3382	0.0224138	4.97746	1.09839
1.2	1.2	449.054	4.87113	173.577	1.7012	587.82		54557.1	51809.4	2747.71	4.67441	2.16204	0.0204434	4.30905	1.08479
1.25	1.25	467.765	5.0741	166.307	1.62995	613.517		56493	53965.1	2527.9	4.12034	2.02986	0.0190495	3.83659	1.07396
1.3	1.3	486.476	5.27706	160.768	1.57566	634.655		58482.8	56129.2	2353.64	3.70853	1.92575	0.0180051	3.482	1.06506
1.35	1.35	505.186	5.48002	156.383	1.53268	652.45		60525.6	58314.2	2211.42	3.38941	1.84103	0.0171916	3.20492	1.05756
1.4	1.4	523.897	5.68299	152.813	1.4977	667.692		62620.7	60527.9	2092.85	3.13445	1.77044	0.0165394	2.98197	1.05113

## Sheet: CO2
Carbon dioxide
Molecules - Special Issue "Supercritical Fluids and Green Chemistry"
Critical data and triple point temperature from ThermoFluids
	Tc =	304.128	K
	Pc =	7.3773	MPa
	Tt =	216.592	K	Ttr =	0.712173
	Pt =	0.51795	MPa
Tr	Pr	T / K	P / MPa	r / kg.m-3	r / mol.dm-3	v / cm3.mol-1		u0 / J.mol-1	u / J.mol-1	u0-u / J.mol-1	COHEND / J.cm-3	SOLPAR / (J.cm-3)1/2	(dP/dT)V / MPa.K-1	Pint / MPa	COHEND/Pint
0.45	0.45	136.858	3.31978							0	#DIV/0!	#DIV/0!		-3.31978	#DIV/0!
0.5	0.5	152.064	3.68865							0	#DIV/0!	#DIV/0!		-3.68865	#DIV/0!
0.55	0.55	167.271	4.05752							0	#DIV/0!	#DIV/0!		-4.05752	#DIV/0!
0.6	0.6	182.477	4.42638							0	#DIV/0!	#DIV/0!		-4.42638	#DIV/0!
0.65	0.65	197.683	4.79525							0	#DIV/0!	#DIV/0!		-4.79525	#DIV/0!
0.7	0.7	212.89	5.16411							0	#DIV/0!	#DIV/0!		-5.16411	#DIV/0!
0.75	0.75	228.096	5.53298	1147.65	26.0774	38.3475		-4381.26	-17948.2	13567	353.79	18.8093	1.54766	347.482	1.01815
0.8	0.8	243.303	5.90184	1090.15	24.7707	40.3703		-3988.73	-16649.9	12661.2	313.627	17.7095	1.27962	305.433	1.02683
0.85	0.85	258.509	6.27071	1025.71	23.3065	42.9065		-3584.73	-15304.6	11719.8	273.148	16.5272	1.03468	261.202	1.04573
0.9	0.9	273.715	6.63957	949.572	21.5765	46.3467		-3169.41	-13870	10700.6	230.882	15.1948	0.801002	212.607	1.08596
0.95	0.95	288.922	7.00844	848.814	19.287	51.8483		-2743.01	-12238.8	9495.83	183.146	13.5332	0.564864	156.193	1.17256
0.96	0.96	291.963	7.08221	822.35	18.6857	53.5168		-2656.42	-11861.6	9205.2	172.006	13.1151	0.514632	143.171	1.2014
0.97	0.97	295.004	7.15598	791.627	17.9876	55.5939		-2569.41	-11449.9	8880.5	159.739	12.6388	0.461689	129.044	1.23786
0.98	0.98	298.046	7.22975	753.933	17.1311	58.3734		-2481.97	-10982.1	8500.17	145.617	12.0672	0.403709	113.094	1.28758
0.99	0.99	301.087	7.30353	701.672	15.9436	62.7211		-2394.1	-10398.6	8004.53	127.621	11.297	0.334629	93.4489	1.36568
1	1	304.128	7.3773	467.601	10.625	94.1178		-2305.81	-8375.53	6069.71	64.4906	8.0306	0.17046	44.4643	1.45039
1.01	1.01	307.169	7.45107	279.519	6.35131	157.448		-2217.11	-6139.47	3922.36	24.9121	4.99121	0.0955411	21.8963	1.13773
1.02	1.02	310.211	7.52485	254.132	5.77446	173.176		-2127.98	-5682.28	3554.29	20.5241	4.53036	0.0831825	18.2793	1.12281
1.03	1.03	313.252	7.59862	238.733	5.42457	184.347		-2038.45	-5356.45	3318	17.9987	4.24249	0.0758141	16.1503	1.11445
1.04	1.04	316.293	7.67239	227.698	5.17382	193.281		-1948.5	-5090.2	3141.7	16.2546	4.0317	0.0706167	14.6632	1.10853
1.05	1.05	319.335	7.74617	219.141	4.97939	200.828		-1858.14	-4858.66	3000.52	14.9408	3.86533	0.0666385	13.5338	1.10396
1.1	1.1	334.541	8.11503	193.152	4.38887	227.849		-1400.31	-3944.12	2543.8	11.1644	3.34132	0.0548933	10.249	1.08931
1.15	1.15	349.747	8.4839	178.853	4.06395	246.066		-932.665	-3203.64	2270.97	9.22912	3.03795	0.0487173	8.55484	1.07882
1.2	1.2	364.954	8.85276	169.352	3.84807	259.87		-455.523	-2534.5	2078.98	8.00005	2.82844	0.0447363	7.47394	1.07039
1.25	1.25	380.16	9.22162	162.443	3.69109	270.923		30.7903	-1902.24	1933.03	7.13498	2.67114	0.0419031	6.70827	1.06361
1.3	1.3	395.367	9.59049	157.138	3.57055	280.069		525.967	-1290.94	1816.91	6.48735	2.54703	0.0397656	6.13151	1.05803
1.35	1.35	410.573	9.95936	152.911	3.47448	287.813		1029.71	-691.94	1721.65	5.98184	2.44578	0.0380886	5.6788	1.05336
1.4	1.4	425.779	10.3282	149.449	3.39583	294.479		1541.73	-100.01	1641.74	5.57508	2.36116	0.0367348	5.31269	1.04939

## Sheet: Pentane
n-Pentane
Molecules - Special Issue "Supercritical Fluids and Green Chemistry"
Critical data and triple point temperature from ThermoFluids
	Tc =	469.659	K
	Pc =	3.36879	MPa
	Tt =	143.4	K	Ttr =	0.305328
	Pt =		Pa
Tr	Pr	T / K	P / MPa	r / kg.m-3	r / mol.dm-3	v / cm3.mol-1		u0 / J.mol-1	u / J.mol-1	u0-u / J.mol-1	COHEND / J.cm-3	SOLPAR / (J.cm-3)1/2	(dP/dT)V / MPa.K-1	Pint / MPa	COHEND/Pint
0.45	0.45	211.347	1.51595	702.067	9.73066	102.768		-11100.5	-40252.4	29151.9	283.667	16.8424	1.37789	289.697	0.979187
0.5	0.5	234.829	1.68439	681.359	9.44365	105.891		-8967.7	-36784.3	27816.6	262.69	16.2077	1.17601	274.478	0.957054
0.55	0.55	258.312	1.85283	660.377	9.15284	109.256		-6693.05	-33212.8	26519.7	242.731	15.5798	1.00667	258.182	0.940154
0.6	0.6	281.795	2.02127	638.869	8.85475	112.934		-4265.5	-29510.4	25244.9	223.537	14.9512	0.861603	240.775	0.928407
0.65	0.65	305.278	2.18971	616.554	8.54546	117.021		-1674.76	-25652.2	23977.4	204.898	14.3143	0.735107	222.222	0.92204
0.7	0.7	328.761	2.35815	593.079	8.2201	121.653		1087.03	-21615.6	22702.6	186.617	13.6608	0.623051	202.477	0.921673
0.75	0.75	352.244	2.52659	567.963	7.87198	127.033		4024.69	-17378.7	21403.4	168.487	12.9803	0.522317	181.457	0.928527
0.8	0.8	375.727	2.69503	540.479	7.49106	133.492		7140.21	-12917.2	20057.4	150.251	12.2577	0.430407	159.021	0.944854
0.85	0.85	399.21	2.86347	509.406	7.06038	141.635		10433.1	-8196.62	18629.8	131.533	11.4688	0.345105	134.906	0.974999
0.9	0.9	422.693	3.03191	472.328	6.54648	152.754		13901.2	-3154.2	17055.4	111.653	10.5666	0.264004	108.561	1.02848
0.95	0.95	446.176	3.20035	422.846	5.86066	170.629		17540.7	2372.11	15168.6	88.898	9.42857	0.182975	78.4387	1.13334
0.96	0.96	450.873	3.23404	409.867	5.68077	176.032		18288.8	3575.48	14713.3	83.583	9.14237	0.165887	71.5598	1.16802
0.97	0.97	455.569	3.26772	394.853	5.47268	182.726		19043.6	4836.65	14206.9	77.7498	8.81758	0.147964	64.1402	1.21218
0.98	0.98	460.266	3.30141	376.502	5.21833	191.632		19804.9	6187.86	13617	71.0582	8.4296	0.128531	55.8569	1.27215
0.99	0.99	464.962	3.3351	351.127	4.86663	205.481		20572.8	7719.68	12853.1	62.5514	7.90895	0.105772	45.8447	1.36442
1	1	469.659	3.36879	235.198	3.25986	306.762		21347.3	11555.1	9792.11	31.9209	5.64986	0.0528757	21.4648	1.48713
1.01	1.01	474.356	3.40248	137.572	1.90675	524.453		22128.2	15781.8	6346.41	12.101	3.47865	0.0293616	10.5254	1.1497
1.02	1.02	479.052	3.43616	124.483	1.72534	579.596		22915.5	17180.8	5734.69	9.89429	3.14552	0.0255241	8.79121	1.12548
1.03	1.03	483.749	3.46985	116.613	1.61625	618.715		23709.3	18367.5	5341.8	8.63369	2.93831	0.0232065	7.75624	1.11313
1.04	1.04	488.445	3.50354	111.004	1.53852	649.975		24509.4	19460.6	5048.83	7.76772	2.78706	0.0215644	7.02951	1.10502
1.05	1.05	493.142	3.53723	106.674	1.4785	676.362		25315.9	20501.4	4814.48	7.11819	2.66799	0.0203075	6.47723	1.09896
1.1	1.1	516.625	3.70567	93.6148	1.2975	770.71		29441.3	25382.9	4058.4	5.26579	2.29473	0.0166104	4.87569	1.08001
1.15	1.15	540.108	3.87411	86.494	1.19881	834.161		33718.3	30109.4	3608.91	4.3264	2.08	0.0146737	4.05126	1.06791
1.2	1.2	563.591	4.04254	81.7913	1.13363	882.122		38141.6	34846.9	3294.66	3.73493	1.9326	0.0134316	3.5274	1.05883
1.25	1.25	587.074	4.21098	78.3857	1.08643	920.447		42706.1	39648.7	3057.4	3.32164	1.82254	0.0125526	3.15832	1.05171
1.3	1.3	610.557	4.37942	75.7782	1.05029	952.12		47406.9	44537	2869.86	3.01418	1.73614	0.0118924	2.88155	1.04603
1.35	1.35	634.04	4.54786	73.7048	1.02155	978.904		52239.1	49522.2	2716.97	2.77552	1.66599	0.0113762	2.66511	1.04143
1.4	1.4	657.523	4.7163	72.01	0.99806	1001.94		57198.2	54608.8	2589.47	2.58445	1.60762	0.0109607	2.49061	1.03768

## Sheet: cbyPint
Ratio of cohesive energy density to internal pressure
Molecules - Special Issue "Supercritical Fluids and Green Chemistry"
Overview - all fluids
COHEND/Pint
Tr
	water	methanol	ethanol	acetone	R23	R134a	CO2	n-pentane
0.45	19.3975	3.14916		1.24954				0.979187
0.5	6.62657	3.1403	2.54062	1.22456		1.03696		0.957054
0.55	4.20369	3.12437	2.52	1.20488	1.18199	1.02194		0.940154
0.6	3.18595	3.06118	2.39468	1.19085	1.13497	1.014		0.928407
0.65	2.63431	2.93585	2.22458	1.18306	1.10969	1.01251		0.92204
0.7	2.29533	2.76303	2.05248	1.18251	1.10023	1.01765		0.921673
0.75	2.07297	2.57083	1.89927	1.19083	1.10379	1.03027	1.01815	0.928527
0.8	1.92431	2.38566	1.77257	1.21076	1.1197	1.0522	1.02683	0.944854
0.85	1.82968	2.22638	1.67483	1.24729	1.14947	1.08684	1.04573	0.974999
0.9	1.7843	2.10632	1.61022	1.31104	1.1979	1.14132	1.08596	1.02848
0.95	1.80511	2.05046	1.60092	1.43407	1.28187	1.2388	1.17256	1.13334
0.96	1.82346	2.05673	1.61301	1.47473	1.3114	1.27081	1.2014	1.16802
0.97	1.8515	2.07771	1.63449	1.52674	1.35515	1.31228	1.23786	1.21218
0.98	1.89708	2.12567	1.67029	1.59787	1.42997	1.36995	1.28758	1.27215
0.99	1.98046	2.22025	1.72835	1.70868	1.57365	1.46056	1.36568	1.36442
1	1.94635	2.038	1.51643	1.82925	1.47384	1.54741	1.45039	1.48713
1.01	1.29964	1.27744	1.23017	1.29855	1.26665	1.19823	1.13773	1.1497
1.02	1.23961	1.18874	1.19214	1.24986	1.21643	1.17309	1.12281	1.12548
1.03	1.20398	1.14314	1.17027	1.22359	1.19017	1.15955	1.11445	1.11313
1.04	1.17937	1.10956	1.15516	1.20617	1.17364	1.15004	1.10853	1.10502
1.05	1.16105	1.08163	1.14378	1.1934	1.16206	1.14248	1.10396	1.09896
1.1	1.11128	0.988512	1.11057	1.15779	1.13056	1.11627	1.08931	1.08001
1.15	1.08851	0.923548	1.09236	1.13941	1.11194	1.09839	1.07882	1.06791
1.2	1.07512	0.856993	1.07929	1.12717	1.0973	1.08479	1.07039	1.05883
1.25	1.06597	0.776814	1.06846	1.11805	1.08514	1.07396	1.06361	1.05171
1.3	1.05903	0.671338	1.05868	1.11083	1.07492	1.06506	1.05803	1.04603
1.35	1.05338	0.521241	1.04937	1.10488	1.0663	1.05756	1.05336	1.04143
1.4	1.04856	0.285479	1.04026	1.09987	1.05897	1.05113	1.04939	1.03768

[truncated: 4 more sheets: COHEND, SOLPAR, Pint, dPbydTV]
